# Supplementary material for: Healthy Dietary Pattern Cycling Affects Gut Microbiota and Cardiovascular Disease Risk Factors: Results from a Randomized Controlled Feeding Trial with Young, Healthy Adults
Source: Nutrients. 2024 Oct 25;16(21):3619. doi: 10.3390/nu16213619 (PMC11547453; doi:10.3390/nu16213619)
Supplement: Supplementary file 1 [file nutrients-16-03619-s001.zip]

Archive with 3 entries (3 files):
- .DS_Store
- Supplemental Figures.pdf
- Supplemental Tables.pdf
